# Supplementary material for: Sporulation Genes Associated with Sporulation Efficiency in Natural Isolates of Yeast
Source: PLoS One. 2013 Jul 17;8(7):e69765. doi: 10.1371/journal.pone.0069765 (PMC3714247; doi:10.1371/journal.pone.0069765)
Supplement: Table S2 — List of top 69 SNPs identified by the LOD score cutoff of 2.50 and validated by the binomial analysis. (XLSX) [file pone.0069765.s002.xlsx]

## Sheet: Sheet1
Legend:
Column D lists the p-value from a permutation test on the LOD score analysis before Bonferroni correction. The SNPs that remain significant after the correction are listed in Table 2 and Table S3.
Gene	Location	LOD	LOD p-value (uncorrected)	Binomial p-value	Number with Geno 0	Number with Geno 1	Phenotype of Geno 0	Phenotype of Geno 1	Geno 0	Geno 1
HOS4	Chr09:152632	4.46676	2e-06	0.0001392	24	7	28.95	92.27	C	T
HOS4	Chr09:152800	4.46676	0	0.0001392	24	7	28.95	92.27	C	T
MLS1	Chr14:406337	4.46676	1e-06	0.0001392	24	7	28.95	92.27	G	A
SPR6	Chr05:393858	4.46676	0	0.0001392	24	7	28.95	92.27	C	G
TEP1	Chr14:382577	4.46676	3e-06	0.0001392	24	7	28.95	92.27	A	G
XRS2	Chr04:1216099	3.5225	0.0007	0.0061848	19	12	23.96	73.78	T	A
XRS2	Chr04:1215936	3.5225	0.000242	0.0061848	19	12	23.96	73.78	A	C
CDC10	Chr03:117295	3.50303	0.00026	0.006115	18	13	63.82	14.75	C	T
CDC10	Chr03:116946	3.50303	0.00027	0.006115	18	13	63.82	14.75	T	C
CCR4	Chr01:111344	3.50212	1.8e-05	0.00049494	6	25	92.67	31.38	C	T
CDC10	Chr03:117254	3.50212	1.6e-05	0.00049494	6	25	92.67	31.38	A	T
CIS1	Chr04:488489	3.50212	6e-06	0.00049494	6	25	92.67	31.38	A	G
DOA1	Chr11:33016	3.50212	1.4e-05	0.00049494	6	25	92.67	31.38	C	T
EMI5	Chr15:196497	3.50212	1.7e-05	0.00049494	6	25	92.67	31.38	A	G
GIP1	Chr02:329880	3.50212	1.2e-05	0.00049494	6	25	92.67	31.38	C	G
HOS4	Chr09:152978	3.50212	1e-05	0.00049494	6	25	92.67	31.38	G	A
HPR1	Chr04:731714	3.50212	1.6e-05	0.00049494	6	25	92.67	31.38	A	G
HPR1	Chr04:731816	3.50212	1.2e-05	0.00049494	6	25	92.67	31.38	C	T
HPR1	Chr04:731870	3.50212	9e-06	0.00049494	6	25	92.67	31.38	C	G
MAF1	Chr04:457343	3.50212	1.3e-05	0.00049494	6	25	92.67	31.38	T	C
MCK1	Chr14:56462	3.50212	1.4e-05	0.00049494	6	25	92.67	31.38	A	C
MPC54	Chr15:666502	3.50212	9e-06	0.00049494	6	25	92.67	31.38	T	C
PEP12	Chr15:400548	3.50212	1.7e-05	0.00049494	6	25	92.67	31.38	C	T
PEP12	Chr15:400641	3.50212	8e-06	0.00049494	6	25	92.67	31.38	A	G
RAS2	Chr14:439647	3.50212	1.8e-05	0.00049494	6	25	92.67	31.38	C	T
RME1	Chr07:583830	3.50212	1.2e-05	0.00049494	6	25	92.67	31.38	G	A
SEF1	Chr02:98862	3.50212	1.8e-05	0.00049494	6	25	92.67	31.38	T	A
SET3	Chr11:498051	3.50212	1e-05	0.00049494	6	25	92.67	31.38	T	A
SHC1	Chr05:351910	3.50212	8e-06	0.00049494	6	25	92.67	31.38	T	C
SPO74	Chr07:185379	3.50212	6e-06	0.00049494	6	25	92.67	31.38	A	C
SPO75	Chr12:138705	3.50212	9e-06	0.00049494	6	25	92.67	31.38	C	T
SPR6	Chr05:394442	3.50212	1.7e-05	0.00049494	6	25	92.67	31.38	T	C
SPR6	Chr05:394349	3.50212	1e-05	0.00049494	6	25	92.67	31.38	T	C
SSN8	Chr14:583836	3.50212	1.5e-05	0.00049494	6	25	92.67	31.38	C	T
VID28	Chr09:319556	3.50212	1.3e-05	0.00049494	6	25	92.67	31.38	G	A
GSF2	Chr13:178941	3.44764	0.0002	0.0026294	24	7	30.25	87.81	A	G
VPS41	Chr04:605980	3.37065	0.0008	0.0061848	19	12	24.28	73.27	G	C
CDA1	Chr12:745185	3.29261	0.0005	0.0028531	22	9	28.12	80.21	C	T
CDA1	Chr12:745544	3.23959	4.7e-05	0.00049494	25	6	31.73	91.21	G	C
GIP1	Chr02:329185	3.23959	4.1e-05	0.0017598	25	6	31.73	91.21	C	G
GIP1	Chr02:328805	3.23959	5.2e-05	0.0017598	25	6	31.73	91.21	G	A
RIM4	Chr08:58451	3.23959	4.7e-05	0.00049494	25	6	31.73	91.21	C	T
SEF1	Chr02:97884	3.09252	0.0002	0.0027368	20	11	26.13	74.36	C	T
XRS2	Chr04:1215808	3.09252	0.0008	0.0027368	20	11	26.13	74.36	T	C
XRS2	Chr04:1215753	3.09252	0.0007	0.0027368	20	11	26.13	74.36	T	C
XRS2	Chr04:1215707	3.09252	0.001	0.0027368	20	11	26.13	74.36	G	T
XRS2	Chr04:1215691	3.09252	0.0006	0.0027368	20	11	26.13	74.36	G	A
XRS2	Chr04:1215670	3.09252	0.0004	0.0027368	20	11	26.13	74.36	C	T
XRS2	Chr04:1215622	3.09252	0.0005	0.0027368	20	11	26.13	74.36	C	A
XRS2	Chr04:1215621	3.09252	0.0007	0.0027368	20	11	26.13	74.36	A	G
XRS2	Chr04:1215616	3.09252	0.0002	0.0027368	20	11	26.13	74.36	A	G
BMH2	Chr04:654341	2.9602	0.0009	0.021395	17	14	22.67	68.23	A	G
AAT2	Chr12:196752	2.75273	0.0008	0.012133	18	13	24.53	69.16	A	T
AAT2	Chr12:196744	2.75273	0.0013	0.012133	18	13	24.53	69.16	A	G
SET3	Chr11:499456	2.64344	0.0005	0.0080841	6	25	87.47	32.63	C	T
SPO14	Chr11:505031	2.64344	0.0008	0.0080841	6	25	87.47	32.63	A	G
POP2	Chr14:719201	2.60851	0.0017	0.012133	18	13	24.93	68.6	T	G
CAF40	Chr14:89959	2.59846	0.0011	0.00099238	21	10	28.4	74.42	T	C
AMA1	Chr07:945026	2.58549	0.0012	0.03471	16	15	22.46	65.42	A	G
NFU1	Chr11:361298	2.58549	0.001	0.03471	16	15	22.46	65.42	T	C
NFU1	Chr11:361051	2.58549	0.0017	0.03471	16	15	22.46	65.42	C	T
RIM15	Chr06:69559	2.58549	0.0009	0.03471	16	15	22.46	65.42	A	G
RIM15	Chr06:69547	2.58549	0.0013	0.03471	16	15	22.46	65.42	C	T
SPS100	Chr08:378228	2.58549	0.0009	0.03471	16	15	22.46	65.42	T	C
BPH1	Chr03:185870	2.56303	0.0014	0.014996	20	11	27.38	72.09	G	A
FMP45	Chr04:61190	2.54979	0.0013	0.0071948	21	10	28.51	74.18	T	C
MMM1	Chr12:136300	2.54979	0.0018	0.0071948	21	10	28.51	74.18	T	C
SAC7	Chr04:1253876	2.54979	0.0019	0.0071948	21	10	28.51	74.18	C	T
UBX6	Chr10:348292	2.50338	0.0007	0.010608	6	25	0	53.62	T	C
