# Supplementary material for: Sporulation Genes Associated with Sporulation Efficiency in Natural Isolates of Yeast
Source: PLoS One. 2013 Jul 17;8(7):e69765. doi: 10.1371/journal.pone.0069765 (PMC3714247; doi:10.1371/journal.pone.0069765)
Supplement: Table S3 — Sporulation efficiency kinetics data for all S. cerevisiae strains in SGRP collection. (XLSX) [file pone.0069765.s003.xlsx]

## Sheet: Sheet1
Sporulation efficiency of SGRP S. cerevisiae strains
Legend
Average (avg)	average of 3 biological and technical replicates
Std Dev (stdev)	standard deviation of 3 biological and technical replicates
saturated	No increase in sporulation efficiency after 3 consecutive time points
NS	Did not sporulate (sporulation efficiency =0)
NA	Haploid
Time (in days)	2		4		6		8		10		12
Strain	avg	stdev	avg	stdev	avg	stdev	avg	stdev	avg	stdev	avg	stdev
273614N	NS		NS		NS		NS		NS		NS
322134S	NS		NS		NS		NS		NS		NS
378604X	NS		NS		NS		NS		NS		NS
BC187	39.8788	2.54392	60.5306	1.74199	61.1349	1.83067	62.23	3.14	saturated		saturated
DBVPG1106	23.7374	1.56332	No data		21.4172	1.29	22.1099	1.11	saturated		saturated
DBVPG1373	NA		NA		NA		NA		NA		NA
DBVPG1788	NS		26.0411	1.33106	29.4384	3.59471	39.393	5.46891	41.0152	3.576	40.88	3.09
DBVPG1853	NS		NS		NS		NS		NS		NS
DBVPG6040	67.5615	2.29927	68.5176	3.35858	66.219	3.32	saturated		saturated		saturated
DBVPG6044	NS		5.02628	1.61743	6.75828	1.72785	6.1672	2.01	saturated		saturated
DBVPG6765	NS		NS		NS		NS		NS		NS
K11	18.9068	4.13779	22.619	5.15	18.1187	2.29	saturated		saturated		saturated
L-1374	68.4986	1.13945	No data		77.8479	1.30678	76.8133	2.21	75.1286	2.1	saturated
L-1528	71.1677	4.11593	69.1729	1.42	70.2381	1.89	saturated		saturated		saturated
NCYC110	NS		NS		NS		NS		NS		NS
NCYC361	NA		NA		NA		NA		NA		NA
S288c	NS		NS		NS		NS		NS		NS
SK1	92.351	2.33025	93.2763	3.40613	93.45	2.12	90.31	3.25	saturated		saturated
UWOPS03-461.4	86.0096	1.88026	88.202	1.76809	86.2356	2.26	saturated		saturated		saturated
UWOPS05-217.3	89.5268	1.29647	87.1607	1.41023	88.7812	2.0999	saturated		saturated		saturated
UWOPS05-227.2	83.4855	2.59602	86.9871	4.41	85.2134	3.32	saturated		saturated		saturated
UWOPS83-787.3	98.4625	0.613443	99.12	0.97	98.2987	0.63	saturated		saturated		saturated
UWOPS87-2421	89.4396	1.50422	90.9699	0.92	89.1786	1.12	saturated		saturated		saturated
W303	NA		NA		NA		NA		NA		NA
Y12	9.55996	0.800748	39.9705	1.42092	52.8046	1.27191	55.7445	8.43035	53.4582	4.41	saturated
Y55	60.4329	4.59535	72.1489	5.46001	75.7576	4.4561	73.2153	4.41287	saturated		saturated
Y9	24.8868	3.1531	19.3668	4.14	21.8976	2.89	saturated		saturated		saturated
YIIc17_E5	NS		NS		NS		NS		NS		NS
YJM975	2.00785	1.03665	No data		42.0431	2.8652	45.7463	5.81913	49.9	5.81	48.84	3.25
YJM978	NS		16.6883	2.34728	No data		40.9667	2.11763	40.6145	1.08165	39.12	1.49
YJM981	NS		NS		NS		NS		NS		NS
YPS128	99.4724	0.411343	98.299	3.05	99.21	1.15	saturated		saturated		saturated
YPS606	98.1084	0.970184	97.22	1.12	98.22	2.19	saturated		saturated		saturated
YS2	NS		NS		NS		NS		NS		NS
YS4	NS		NS		NS		NS		NS		NS
YS9	NA		NA		NA		NA		NA		NA
