# Supplementary material for: Sporulation Genes Associated with Sporulation Efficiency in Natural Isolates of Yeast
Source: PLoS One. 2013 Jul 17;8(7):e69765. doi: 10.1371/journal.pone.0069765 (PMC3714247; doi:10.1371/journal.pone.0069765)
Supplement: Table S4 — List of all significant SNPs with genome coordinates, their LOD score (LOD >3.50 and Bonferroni corrected p-value <0.03) and corresponding synonymous, non-synonymous or regulatory SNP changes. All of these SNPs were also not associated with population structure using EMMAX-KLA at 95% confidence (from Diao and Chen [18]). (XLSX) [file pone.0069765.s004.xlsx]

## Sheet: Sheet1
SNP: Gene name with base coordinate from start codon
Genomic location: SGD chromosomal coordinate from left to right
Direction of effect: increase means sporulation efficiency is increased by presence of minor allele
In perfect LD with variant: Chromosomal location of SNP identified by Diao and Chen which is perfect LD with SNP in column B (p-value < 0.05)
SYN: synonymous mutation
NS: non-synonymous mutation
REG: non-coding mutation
SNP	Genomic Location	LOD Score	LOD p-value	Bonferroni Corrected LOD p-value (N=1709)	Binomial p-value	Direction of effect	In Perfect LD with (variant with highest p-value)	p-value of variant in Diao and Chen's analysis	Mean phenotype of Genotype_0	Mean phenotype of Genotype_1	Number of strains with Genotype_0	Number of strains with Genotype_1	Genotype_0	Genotype_1	AA position	AA Genotype_0	AA Genotype_1	Synonymous/non-synonymous/regulatory
HOS4:1038	Chr09:152632	4.46676	1.3e-06	0.002	0.0001392	Increase	chr11.613033	0.0483744	28.95	92.27	24	7	C	T	346	V	V	SYN
HOS4:1206	Chr09:152800	4.46676	1e-06	0.002	0.0001392	Increase	chr11.613033	0.0483744	28.95	92.27	24	7	C	T	402	P	P	SYN
MLS1:-21	Chr14:406337	4.46676	1.6e-06	0.003	0.0001392	Increase	chr11.613033	0.0483744	28.95	92.27	24	7	G	A	NA	regulatory	regulatory	REG
SPR6:-434	Chr05:393858	4.46676	2.5e-06	0.004	0.0001392	Increase	chr11.613033	0.0483744	28.95	92.27	24	7	C	G	NA	regulatory	regulatory	REG
TEP1:219	Chr14:382577	4.46676	1.2e-06	0.002	0.0001392	Increase	chr11.613033	0.0483744	28.95	92.27	24	7	A	G	73	L	L	SYN
CCR4:2016	Chr01:111344	3.50212	1.28e-05	0.022	0.00049494	Increase	chr13.248171	0.0485709	92.67	31.38	6	25	C	T	672	F	F	SYN
CDC10:-126	Chr03:117254	3.50212	1.2e-05	0.021	0.00049494	Increase	chr13.248171	0.0485709	92.67	31.38	6	25	A	T	NA	regulatory	regulatory	REG
CIS1:174	Chr04:488489	3.50212	1.17e-05	0.02	0.00049494	Increase	chr13.248171	0.0485709	92.67	31.38	6	25	A	G	58	E	E	SYN
DOA1:1152	Chr11:33016	3.50212	1.41e-05	0.024	0.00049494	Increase	chr13.248171	0.0485709	92.67	31.38	6	25	C	T	384	T	T	SYN
EMI5:-10	Chr15:196497	3.50212	1.14e-05	0.019	0.00049494	Increase	chr13.248171	0.0485709	92.67	31.38	6	25	A	G	NA	regulatory	regulatory	REG
GIP1:213	Chr02:329880	3.50212	1.28e-05	0.022	0.00049494	Increase	chr13.248171	0.0485709	92.67	31.38	6	25	C	G	71	E	E	SYN
HOS4:1384	Chr09:152978	3.50212	1.36e-05	0.023	0.00049494	Increase	chr11.613033	0.0483744	92.67	31.38	6	25	G	A	462	G	S	NS
HPR1:1137	Chr04:731714	3.50212	1.32e-05	0.023	0.00049494	Increase	chr11.613033	0.0483744	92.67	31.38	6	25	A	G	379	T	T	SYN
HPR1:1239	Chr04:731816	3.50212	1.1e-05	0.019	0.00049494	Increase	chr11.613033	0.0483744	92.67	31.38	6	25	C	T	413	I	I	SYN
HPR1:1293	Chr04:731870	3.50212	1.23e-05	0.021	0.00049494	Increase	chr11.613033	0.0483744	92.67	31.38	6	25	C	G	431	P	P	SYN
MAF1:761	Chr04:457343	3.50212	1.36e-05	0.023	0.00049494	Increase	chr13.248171	0.0485709	92.67	31.38	6	25	T	C	170	N	N	SYN
MCK1:1112	Chr14:56462	3.50212	1.39e-05	0.024	0.00049494	Increase	chr13.248171	0.0485709	92.67	31.38	6	25	A	C	371	K	T	NS
MPC54:678	Chr15:666502	3.50212	1.53e-05	0.026	0.00049494	Increase	chr13.248171	0.0485709	92.67	31.38	6	25	T	C	226	D	D	SYN
PEP12:201	Chr15:400548	3.50212	1.32e-05	0.023	0.00049494	Increase	chr13.248171	0.0485709	92.67	31.38	6	25	C	T	67	V	V	SYN
PEP12:294	Chr15:400641	3.50212	1.25e-05	0.021	0.00049494	Increase	chr13.248171	0.0485709	92.67	31.38	6	25	A	G	98	A	A	SYN
RAS2:924	Chr14:439647	3.50212	1.08e-05	0.018	0.00049494	Increase	chr13.248171	0.0485709	92.67	31.38	6	25	C	T	308	S	S	SYN
RME1:63	Chr07:583830	3.50212	1.55e-05	0.026	0.00049494	Increase	chr12.310984	0.0483361	92.67	31.38	6	25	G	A	21	L	L	SYN
SEF1:1254	Chr02:98862	3.50212	1.42e-05	0.024	0.00049494	Increase	chr13.248171	0.0485709	92.67	31.38	6	25	T	A	418	T	T	SYN
SET3:1783	Chr11:498051	3.50212	1.47e-05	0.025	0.00049494	Increase	chr13.248171	0.0485709	92.67	31.38	6	25	T	A	595	S	T	NS
SHC1:213	Chr05:351910	3.50212	1.27e-05	0.022	0.00049494	Increase	chr13.248171	0.0485709	92.67	31.38	6	25	T	C	71	S	S	SYN
SPO74:16	Chr07:185379	3.50212	1.46e-05	0.025	0.00049494	Increase	chr13.248171	0.0485709	92.67	31.38	6	25	A	C	6	I	L	NS
SPO75:1842	Chr12:138705	3.50212	1.41e-05	0.024	0.00049494	Increase	chr13.248171	0.0485709	92.67	31.38	6	25	C	T	614	F	F	SYN
SPR6:519	Chr05:394349	3.50212	1.33e-05	0.023	0.00049494	Increase	chr13.248171	0.0485709	92.67	31.38	6	25	T	C	173	A	A	SYN
SPR6:426	Chr05:394442	3.50212	1.54e-05	0.026	0.00049494	Increase	chr13.248171	0.0485709	92.67	31.38	6	25	T	C	142	P	P	SYN
SSN8:-484	Chr14:583836	3.50212	1.3e-05	0.022	0.00049494	Increase	chr13.248171	0.0485709	92.67	31.38	6	25	C	T	NA	regulatory	regulatory	REG
VID28:1410	Chr09:319556	3.50212	1.1e-05	0.019	0.00049494	Increase	chr13.248171	0.0485709	92.67	31.38	6	25	G	A	470	P	P	SYN
